# Supplementary material for: Neddylation of insulin receptor substrate acts as a bona fide regulator of insulin signaling and its implications for cancer cell migration
Source: Cancer Gene Ther. 2024 Jan 25;31(4):599–611. doi: 10.1038/s41417-024-00729-z (PMC11016467; doi:10.1038/s41417-024-00729-z)
Supplement: Supplementary file 2 — Dataset 1 [file 41417_2024_729_MOESM2_ESM.zip]

Archive with 23 entries (22 files):
- Dataset 1/Figure 1F normalization.xlsx
- Dataset 1/Figure 1F/
- Dataset 1/Figure 1F/RCC4 AKT.tif
- Dataset 1/Figure 1F/RCC4 ERK.tif
- Dataset 1/Figure 1F/RCC4 IRS1.tif
- Dataset 1/Figure 1F/RCC4 IRS2.tif
- Dataset 1/Figure 1F/RCC4 pAKT.tif
- Dataset 1/Figure 1F/RCC4 pERK.tif
- Dataset 1/Figure 1F/RCC4 TUB.tif
- Dataset 1/Figure 1F/SKOV3 AKT.tif
- Dataset 1/Figure 1F/SKOV3 ERK.tif
- Dataset 1/Figure 1F/SKOV3 IRS1.tif
- Dataset 1/Figure 1F/SKOV3 IRS2.tif
- Dataset 1/Figure 1F/SKOV3 pAKT.tif
- Dataset 1/Figure 1F/SKOV3 pERK.tif
- Dataset 1/Figure 1F/SKOV3 tub.tif
- Dataset 1/Figure 1F/U373 AKT.tif
- Dataset 1/Figure 1F/U373 ERK.tif
- Dataset 1/Figure 1F/U373 IRS1.tif
- Dataset 1/Figure 1F/U373 IRS2.tif
- Dataset 1/Figure 1F/U373 pAKT.tif
- Dataset 1/Figure 1F/U373 pERK.tif
- Dataset 1/Figure 1F/U373 TUB.tif
