# Supplementary material for: Neddylation of insulin receptor substrate acts as a bona fide regulator of insulin signaling and its implications for cancer cell migration
Source: Cancer Gene Ther. 2024 Jan 25;31(4):599–611. doi: 10.1038/s41417-024-00729-z (PMC11016467; doi:10.1038/s41417-024-00729-z)
Supplement: Supplementary file 2 — Dataset 1 [file 41417_2024_729_MOESM2_ESM.zip › Dataset 1/Figure 1F normalization.xlsx]

## Sheet: Sheet1
SKOV3
	0	mln.125	mln.25		irs1/btub
									avg	Fold ratio	std dev		ttest
IRS1*	1030.82	768.163	409.042	v	0.0876865	0.0529935	0.0214496		0.0540432	1	0.0331309		0.00567896
	5864.42	5780.83	5897.83	m	0.487651	0.32732	0.31125		0.375407	6.94642	0.0975374		0.00466124
	14858.1	14514.4	13254	mi	1.15989	0.962859	0.642306		0.921686	17.0546	0.261239
					irs2/btub
IRS2	252.213	429.406	316.335	v	0.0214545	0.0296236	0.0165882		0.0225554	1	0.00658705		0.00494578
	3379.88	4768.37	3062.35	m	0.281051	0.269992	0.161611		0.237552	10.5319	0.0659982		0.000906011
	11461.1	11202.6	12592.3	mi	0.894711	0.743162	0.61024		0.749371	33.2236	0.142337
b-tub*	11755.7	14495.4	19069.9	v
	12025.9	17661.1	18948.8	m
	12809.9	15074.2	20635	mi
U373
	0	mln.125	mln.25		irs1/btub
									avg	Fold ratio	std dev		ttest
IRS1*	566.305	1347.13	1856.15	v	0.0409257	0.0933825	0.136853		0.0903871	1	0.0480338		0.0028563
	4394.02	5591.8	7180.94	m	0.385203	0.305606	0.413657		0.368156	4.0731	0.0560064		0.0337119
	21556.7	14073.8	15982.7	mi	1.83372	0.783789	0.869775		1.16243	12.8605	0.582942
					irs2/btub
IRS2	313.263	300.506	671.891	v	0.0226389	0.0208309	0.0495381		0.0310026	1	0.0160777		0.0450302
	8182.49	10065.5	3214.76	m	0.71732	0.550105	0.185186		0.484204	15.6181	0.272119		0.0165699
	16195.3	21063.1	9943.77	mi	1.37765	1.17303	0.541139		1.03061	33.2426	0.436064
b-tub*	13837.4	14426	13563.1	v
	11407	18297.4	17359.6	m
	11755.7	17956.1	18375.6	mi
RCC4
	0	mln.125	mln.25		irs1/btub
									avg	Fold ratio	std dev		ttest
IRS1*	2852.26	3351.45	6575.59		0.150798	0.203275	0.465649		0.273241	1	0.168684		0.186667
	7169.35	7236.59	11425.6		0.379041	0.410736	0.66771		0.485829	1.77803	0.158309		0.00143259
	19106.6	18936.7	18218		1.02207	1.12265	1.06466		1.06979	3.91521	0.0504893
					irs2/btub
IRS2*	2984.91	1927.43	2637.79		0.183749	0.116904	0.186795		0.162483	1	0.0395017		0.0289379
	8480.3	10581.5	13885.7		0.448351	0.600586	0.953639		0.667525	4.10829	0.25921		0.000773315
	14866	15188	18260.4		0.795225	0.900413	1.06714		0.920925	5.66784	0.137111
b-tub*	16244.5	16487.3	14121.3
	18914.4	17618.6	14560.7
	18694.1	16867.8	17111.6
