# Supplementary material for: Neddylation of insulin receptor substrate acts as a bona fide regulator of insulin signaling and its implications for cancer cell migration
Source: Cancer Gene Ther. 2024 Jan 25;31(4):599–611. doi: 10.1038/s41417-024-00729-z (PMC11016467; doi:10.1038/s41417-024-00729-z)
Supplement: Supplementary file 3 — Dataset 2 [file 41417_2024_729_MOESM3_ESM.zip]

Archive with 72 entries (54 files):
- Dataset 2/Dataset 2/
- Dataset 2/Dataset 2/Figure 2/
- Dataset 2/Dataset 2/Figure 2/Figure 2a/
- Dataset 2/Dataset 2/Figure 2/Figure 2a/rcc4/
- Dataset 2/Dataset 2/Figure 2/Figure 2a/rcc4/RCC4 IRS1.tif
- Dataset 2/Dataset 2/Figure 2/Figure 2a/rcc4/RCC4 IRS2.tif
- Dataset 2/Dataset 2/Figure 2/Figure 2a/rcc4/rcc4 pakt.tif
- Dataset 2/Dataset 2/Figure 2/Figure 2a/rcc4/RCC4 tub.tif
- Dataset 2/Dataset 2/Figure 2/Figure 2a/skov3/
- Dataset 2/Dataset 2/Figure 2/Figure 2a/skov3/SKOV3 IRS1.tif
- Dataset 2/Dataset 2/Figure 2/Figure 2a/skov3/SKOV3 IRS2.tif
- Dataset 2/Dataset 2/Figure 2/Figure 2a/skov3/SKOV3 pAKT.tif
- Dataset 2/Dataset 2/Figure 2/Figure 2a/skov3/SKOV3 TUB.tif
- Dataset 2/Dataset 2/Figure 2/Figure 2a/u373/
- Dataset 2/Dataset 2/Figure 2/Figure 2a/u373/U373 IRS1.tif
- Dataset 2/Dataset 2/Figure 2/Figure 2a/u373/U373 IRS2.tif
- Dataset 2/Dataset 2/Figure 2/Figure 2a/u373/U373 pakt.tif
- Dataset 2/Dataset 2/Figure 2/Figure 2a/u373/U373 tub.tif
- Dataset 2/Dataset 2/Figure 2/Figure 2b/
- Dataset 2/Dataset 2/Figure 2/Figure 2b/rcc4/
- Dataset 2/Dataset 2/Figure 2/Figure 2b/rcc4/rcc4 IRS1.tif
- Dataset 2/Dataset 2/Figure 2/Figure 2b/rcc4/RCC4 IRS2.tif
- Dataset 2/Dataset 2/Figure 2/Figure 2b/rcc4/rcc4 N8.tif
- Dataset 2/Dataset 2/Figure 2/Figure 2b/rcc4/rcc4 pakt.tif
- Dataset 2/Dataset 2/Figure 2/Figure 2b/rcc4/rcc4 tub.tif
- Dataset 2/Dataset 2/Figure 2/Figure 2b/skov3/
- Dataset 2/Dataset 2/Figure 2/Figure 2b/skov3/SKOV3 IRS1.tif
- Dataset 2/Dataset 2/Figure 2/Figure 2b/skov3/SKOV3 IRS2.tif
- Dataset 2/Dataset 2/Figure 2/Figure 2b/skov3/SKOV3 N8.tif
- Dataset 2/Dataset 2/Figure 2/Figure 2b/skov3/SKOV3 pAKT.tif
- Dataset 2/Dataset 2/Figure 2/Figure 2b/skov3/SKOV3 Tub.tif
- Dataset 2/Dataset 2/Figure 2/Figure 2b/u373/
- Dataset 2/Dataset 2/Figure 2/Figure 2b/u373/U373 IRS1.tif
- Dataset 2/Dataset 2/Figure 2/Figure 2b/u373/U373 IRS2.tif
- Dataset 2/Dataset 2/Figure 2/Figure 2b/u373/U373 N8.tif
- Dataset 2/Dataset 2/Figure 2/Figure 2b/u373/U373 pakt.tif
- Dataset 2/Dataset 2/Figure 2/Figure 2b/u373/U373 tub.tif
- Dataset 2/Dataset 2/Figure 2/Figure 2c/
- Dataset 2/Dataset 2/Figure 2/Figure 2c/rcc4 siirs1siirs2mlnins western/
- Dataset 2/Dataset 2/Figure 2/Figure 2c/rcc4 siirs1siirs2mlnins western/rcc4 IRS1.tif
- Dataset 2/Dataset 2/Figure 2/Figure 2c/rcc4 siirs1siirs2mlnins western/rcc4 IRS2.tif
- Dataset 2/Dataset 2/Figure 2/Figure 2c/rcc4 siirs1siirs2mlnins western/rcc4 pakt.tif
- Dataset 2/Dataset 2/Figure 2/Figure 2c/rcc4 siirs1siirs2mlnins western/rcc4 tub.tif
- Dataset 2/Dataset 2/Figure 2/Figure 2c/skov3 siirs1siirs2mlnins western/
- Dataset 2/Dataset 2/Figure 2/Figure 2c/skov3 siirs1siirs2mlnins western/SKOV3 IRS1.tif
- Dataset 2/Dataset 2/Figure 2/Figure 2c/skov3 siirs1siirs2mlnins western/SKOV3 IRS2.tif
- Dataset 2/Dataset 2/Figure 2/Figure 2c/skov3 siirs1siirs2mlnins western/SKOV3 pAKT.tif
- Dataset 2/Dataset 2/Figure 2/Figure 2c/skov3 siirs1siirs2mlnins western/SKOV3 tub.tif
- Dataset 2/Dataset 2/Figure 2/Figure 2c/u373 siirs1siirs2mlnins western/
- Dataset 2/Dataset 2/Figure 2/Figure 2c/u373 siirs1siirs2mlnins western/U373 IRS1.tif
- Dataset 2/Dataset 2/Figure 2/Figure 2c/u373 siirs1siirs2mlnins western/U373 IRS2.tif
- Dataset 2/Dataset 2/Figure 2/Figure 2c/u373 siirs1siirs2mlnins western/U373 pakt.tif
- Dataset 2/Dataset 2/Figure 2/Figure 2c/u373 siirs1siirs2mlnins western/U373 tub.tif
- Dataset 2/Dataset 2/Figure 2/Figure 2d/
- Dataset 2/Dataset 2/Figure 2/Figure 2d/rcc4 sin8siirs1siirs2ins/
- Dataset 2/Dataset 2/Figure 2/Figure 2d/rcc4 sin8siirs1siirs2ins/rcc4 IRS1.tif
- Dataset 2/Dataset 2/Figure 2/Figure 2d/rcc4 sin8siirs1siirs2ins/rcc4 IRS2.tif
- Dataset 2/Dataset 2/Figure 2/Figure 2d/rcc4 sin8siirs1siirs2ins/rcc4 n8.tif
- Dataset 2/Dataset 2/Figure 2/Figure 2d/rcc4 sin8siirs1siirs2ins/rcc4 pakt.tif
- Dataset 2/Dataset 2/Figure 2/Figure 2d/rcc4 sin8siirs1siirs2ins/rcc4 tub.tif
- Dataset 2/Dataset 2/Figure 2/Figure 2d/skov3 sin8siirs1siirs2ins/
- Dataset 2/Dataset 2/Figure 2/Figure 2d/skov3 sin8siirs1siirs2ins/SKOV3 IRS1.tif
- Dataset 2/Dataset 2/Figure 2/Figure 2d/skov3 sin8siirs1siirs2ins/SKOV3 irs2.tif
- Dataset 2/Dataset 2/Figure 2/Figure 2d/skov3 sin8siirs1siirs2ins/SKOV3 N8.tif
- Dataset 2/Dataset 2/Figure 2/Figure 2d/skov3 sin8siirs1siirs2ins/SKOV3 pAKT.tif
- Dataset 2/Dataset 2/Figure 2/Figure 2d/skov3 sin8siirs1siirs2ins/SKOV3 tub.tif
- Dataset 2/Dataset 2/Figure 2/Figure 2d/u373 sin8siirs1siirs2ins/
- Dataset 2/Dataset 2/Figure 2/Figure 2d/u373 sin8siirs1siirs2ins/U373 IRS1.tif
- Dataset 2/Dataset 2/Figure 2/Figure 2d/u373 sin8siirs1siirs2ins/U373 IRS2.tif
- Dataset 2/Dataset 2/Figure 2/Figure 2d/u373 sin8siirs1siirs2ins/U373 n8.tif
- Dataset 2/Dataset 2/Figure 2/Figure 2d/u373 sin8siirs1siirs2ins/U373 pakt.tif
- Dataset 2/Dataset 2/Figure 2/Figure 2d/u373 sin8siirs1siirs2ins/U373 Tub.tif
