# Supplementary material for: Neddylation of insulin receptor substrate acts as a bona fide regulator of insulin signaling and its implications for cancer cell migration
Source: Cancer Gene Ther. 2024 Jan 25;31(4):599–611. doi: 10.1038/s41417-024-00729-z (PMC11016467; doi:10.1038/s41417-024-00729-z)
Supplement: Supplementary file 4 — Dataset 3 [file 41417_2024_729_MOESM4_ESM.zip]

Archive with 51 entries (43 files):
- Figure 3/Figure 3b/
- Figure 3/Figure 3b/RCC4/
- Figure 3/Figure 3b/RCC4/rcc4 irs1.tif
- Figure 3/Figure 3b/RCC4/rcc4 irs2.tif
- Figure 3/Figure 3b/RCC4/rcc4 tub.tif
- Figure 3/Figure 3b/SKOV3/
- Figure 3/Figure 3b/SKOV3/SKOV3 IRS1.tif
- Figure 3/Figure 3b/SKOV3/SKOV3 IRS2.tif
- Figure 3/Figure 3b/SKOV3/SKOV3 tub.tif
- Figure 3/Figure 3b/U373/
- Figure 3/Figure 3b/U373/U373 IRS1.tif
- Figure 3/Figure 3b/U373/U373 IRS2.tif
- Figure 3/Figure 3b/U373/U373 Tub.tif
- Figure 3/Figure 3c/
- Figure 3/Figure 3c/flag-irs1 flag.tif
- Figure 3/Figure 3c/flag-irs1 input irs1.tif
- Figure 3/Figure 3c/flag-irs1 input n8.tif
- Figure 3/Figure 3c/flag-irs1 input tub.tif
- Figure 3/Figure 3c/flag-irs1 N8.tif
- Figure 3/Figure 3c/myc-irs2 input irs2.tif
- Figure 3/Figure 3c/myc-irs2 input n8.tif
- Figure 3/Figure 3c/myc-irs2 input tub.tif
- Figure 3/Figure 3c/myc-irs2 myc.tif
- Figure 3/Figure 3c/myc-irs2 N8.tif
- Figure 3/Figure 3d/
- Figure 3/Figure 3d/flag-irs1 nibinding input irs1.tif
- Figure 3/Figure 3d/flag-irs1 nibinding input n8.tif
- Figure 3/Figure 3d/flag-irs1 nibinding input senp8.tif
- Figure 3/Figure 3d/flag-irs1 nibinding input tub.tif
- Figure 3/Figure 3d/flag-irs1 nibinding irs1.tif
- Figure 3/Figure 3d/myc-irs2 nibinding input irs2.tif
- Figure 3/Figure 3d/myc-irs2 nibinding input myc.tif
- Figure 3/Figure 3d/myc-irs2 nibinding input n8.tif
- Figure 3/Figure 3d/myc-irs2 nibinding input tub.tif
- Figure 3/Figure 3d/myc-irs2 nibinding irs2.tif
- Figure 3/Figure 3e/
- Figure 3/Figure 3e/flagirs1 input irs1.tif
- Figure 3/Figure 3e/flagirs1 input myc.tif
- Figure 3/Figure 3e/flagirs1 input tub.tif
- Figure 3/Figure 3e/haub ip irs1.tif
- Figure 3/Figure 3e/haub ip irs2.tif
- Figure 3/Figure 3e/mycirs2 input irs2.tif
- Figure 3/Figure 3e/mycirs2 input senp8.tif
- Figure 3/Figure 3e/mycirs2 input tub.tif
- Figure 3/Figure 3f/
- Figure 3/Figure 3f/011023 293t its2haubmln ip input tub135.tif
- Figure 3/Figure 3f/flag-irs1 tub input.tif
- Figure 3/Figure 3f/haubmln irs1.tif
- Figure 3/Figure 3f/haubmln irs2.tif
- Figure 3/Figure 3f/irs1 input.tif
- Figure 3/Figure 3f/irs2 input.tif
