# Supplementary material for: Neddylation of insulin receptor substrate acts as a bona fide regulator of insulin signaling and its implications for cancer cell migration
Source: Cancer Gene Ther. 2024 Jan 25;31(4):599–611. doi: 10.1038/s41417-024-00729-z (PMC11016467; doi:10.1038/s41417-024-00729-z)
Supplement: Supplementary file 5 — Dataset 4 [file 41417_2024_729_MOESM5_ESM.zip]

Archive with 86 entries (71 files):
- Figure 4/Figure 4a/
- Figure 4/Figure 4a/rcc/
- Figure 4/Figure 4a/rcc/rcc cbl.tif
- Figure 4/Figure 4a/rcc/rcc irs1.tif
- Figure 4/Figure 4a/rcc/rcc irs2.tif
- Figure 4/Figure 4a/rcc/rcc tub.tif
- Figure 4/Figure 4a/skov/
- Figure 4/Figure 4a/skov/skov3 cbl.tif
- Figure 4/Figure 4a/skov/skov3 irs1.tif
- Figure 4/Figure 4a/skov/skov3 irs2.tif
- Figure 4/Figure 4a/skov/skov3 tub.tif
- Figure 4/Figure 4a/u373/
- Figure 4/Figure 4a/u373/u373 cbl.tif
- Figure 4/Figure 4a/u373/u373 irs1.tif
- Figure 4/Figure 4a/u373/u373 irs2.tif
- Figure 4/Figure 4a/u373/u373 tub.tif
- Figure 4/Figure 4b/
- Figure 4/Figure 4b/flag cbl input tub.tif
- Figure 4/Figure 4b/flag cbl ip flag.tif
- Figure 4/Figure 4b/flag cbl ip irs1.tif
- Figure 4/Figure 4b/flag irs1 input irs1.tif
- Figure 4/Figure 4b/flag irs1 ip cbl.tif
- Figure 4/Figure 4b/flag irs1 ip flag.tif
- Figure 4/Figure 4b/flagcbl input cbl.tif
- Figure 4/Figure 4b/flagirs1 input tub.tif
- Figure 4/Figure 4c/
- Figure 4/Figure 4c/ccbl input.tif
- Figure 4/Figure 4c/ip flag.tif
- Figure 4/Figure 4c/ip irs2.tif
- Figure 4/Figure 4c/irs2 input.tif
- Figure 4/Figure 4c/tub input.tif
- Figure 4/Figure 4d/
- Figure 4/Figure 4d/input cbl for irs1 ip.tif
- Figure 4/Figure 4d/input cbl for irs2 ip.tif
- Figure 4/Figure 4d/input irs1.tif
- Figure 4/Figure 4d/input irs2.tif
- Figure 4/Figure 4d/input tub for irs2.tif
- Figure 4/Figure 4d/input tub.tif
- Figure 4/Figure 4d/ip flag irs1.tif
- Figure 4/Figure 4d/ip flag n8.tif
- Figure 4/Figure 4d/ip irs2.tif
- Figure 4/Figure 4d/ip n8.tif
- Figure 4/Figure 4e/
- Figure 4/Figure 4e/rcc4/
- Figure 4/Figure 4e/rcc4/endo irs1.tif
- Figure 4/Figure 4e/rcc4/endo irs2.tif
- Figure 4/Figure 4e/rcc4/endo n8 for irs1.tif
- Figure 4/Figure 4e/rcc4/endo n8 for irs2.tif
- Figure 4/Figure 4e/rcc4/input cbl for irs1.tif
- Figure 4/Figure 4e/rcc4/input cbl for irs2.tif
- Figure 4/Figure 4e/rcc4/input tub for irs1.tif
- Figure 4/Figure 4e/rcc4/input tub for irs2.tif
- Figure 4/Figure 4e/skov/
- Figure 4/Figure 4e/skov/022123 skov3u373rcc4 sicblins endo ip input cbl062.tif
- Figure 4/Figure 4e/skov/input cbl for irs1 endo.tif
- Figure 4/Figure 4e/skov/skov3 endo irs11.tif
- Figure 4/Figure 4e/skov/skov3 endo irs22.tif
- Figure 4/Figure 4e/skov/skov3 endo n8 for irs1.tif
- Figure 4/Figure 4e/skov/skov3 endo n8 for irs2.tif
- Figure 4/Figure 4e/skov/skov3 input tub for irs2.tif
- Figure 4/Figure 4e/skov/skov3 input tub.tif
- Figure 4/Figure 4e/u373/
- Figure 4/Figure 4e/u373/endo input cbl for irs1.tif
- Figure 4/Figure 4e/u373/endo input cbl for irs2.tif
- Figure 4/Figure 4e/u373/endo input tub for irs1.tif
- Figure 4/Figure 4e/u373/endo input tub for irs2.tif
- Figure 4/Figure 4e/u373/endo irs1.tif
- Figure 4/Figure 4e/u373/endo irs2.tif
- Figure 4/Figure 4e/u373/endo n8 for irs1.tif
- Figure 4/Figure 4e/u373/endo n8 for irs2.tif
- Figure 4/Figure 4f/
- Figure 4/Figure 4f/rcc/
- Figure 4/Figure 4f/rcc/cbl.tif
- Figure 4/Figure 4f/rcc/irs1.tif
- Figure 4/Figure 4f/rcc/irs2.tif
- Figure 4/Figure 4f/rcc/tub.tif
- Figure 4/Figure 4f/skov/
- Figure 4/Figure 4f/skov/cbl.tif
- Figure 4/Figure 4f/skov/irs1.tif
- Figure 4/Figure 4f/skov/irs2.tif
- Figure 4/Figure 4f/skov/tub.tif
- Figure 4/Figure 4f/u373/
- Figure 4/Figure 4f/u373/cbl.tif
- Figure 4/Figure 4f/u373/irs1.tif
- Figure 4/Figure 4f/u373/irs2.tif
- Figure 4/Figure 4f/u373/tub.tif
