# Supplementary material for: Neddylation of insulin receptor substrate acts as a bona fide regulator of insulin signaling and its implications for cancer cell migration
Source: Cancer Gene Ther. 2024 Jan 25;31(4):599–611. doi: 10.1038/s41417-024-00729-z (PMC11016467; doi:10.1038/s41417-024-00729-z)
Supplement: Supplementary file 6 — Supplementary Dataset [file 41417_2024_729_MOESM6_ESM.zip]

Archive with 36 entries (27 files):
- Supplementary Dataset/Supplementary Figures/
- Supplementary Dataset/Supplementary Figures/Figure S1/
- Supplementary Dataset/Supplementary Figures/Figure S1/RCC4/
- Supplementary Dataset/Supplementary Figures/Figure S1/RCC4/rcc4 ins irs1.tif
- Supplementary Dataset/Supplementary Figures/Figure S1/RCC4/rcc4 ins irs2.tif
- Supplementary Dataset/Supplementary Figures/Figure S1/RCC4/rcc4 ins tub.tif
- Supplementary Dataset/Supplementary Figures/Figure S1/RCC4/rcc4 mln irs1.tif
- Supplementary Dataset/Supplementary Figures/Figure S1/RCC4/rcc4 mln irs2.tif
- Supplementary Dataset/Supplementary Figures/Figure S1/RCC4/rcc4 mln tub.tif
- Supplementary Dataset/Supplementary Figures/Figure S1/SKOV3/
- Supplementary Dataset/Supplementary Figures/Figure S1/SKOV3/skov3 ins IRS1.tif
- Supplementary Dataset/Supplementary Figures/Figure S1/SKOV3/skov3 ins IRS2.tif
- Supplementary Dataset/Supplementary Figures/Figure S1/SKOV3/skov3 ins tub.tif
- Supplementary Dataset/Supplementary Figures/Figure S1/SKOV3/skov3 mln IRS1.tif
- Supplementary Dataset/Supplementary Figures/Figure S1/SKOV3/SKOV3 mln IRS2.tif
- Supplementary Dataset/Supplementary Figures/Figure S1/SKOV3/SKOV3 mln tub.tif
- Supplementary Dataset/Supplementary Figures/Figure S1/U373/
- Supplementary Dataset/Supplementary Figures/Figure S1/U373/U373 ins IRS1.tif
- Supplementary Dataset/Supplementary Figures/Figure S1/U373/U373 ins IRS2.tif
- Supplementary Dataset/Supplementary Figures/Figure S1/U373/U373 ins Tubulin.tif
- Supplementary Dataset/Supplementary Figures/Figure S1/U373/u373 mln IRS1.tif
- Supplementary Dataset/Supplementary Figures/Figure S1/U373/U373 mln irs2.tif
- Supplementary Dataset/Supplementary Figures/Figure S1/U373/U373 mln tub.tif
- Supplementary Dataset/Supplementary Figures/Figure S3/
- Supplementary Dataset/Supplementary Figures/Figure S3/RCC4/
- Supplementary Dataset/Supplementary Figures/Figure S3/RCC4/rcc4 irs1.tif
- Supplementary Dataset/Supplementary Figures/Figure S3/RCC4/rcc4 irs2.tif
- Supplementary Dataset/Supplementary Figures/Figure S3/RCC4/rcc4 tub.tif
- Supplementary Dataset/Supplementary Figures/Figure S3/SKOV3/
- Supplementary Dataset/Supplementary Figures/Figure S3/SKOV3/skov3 IRS1.tif
- Supplementary Dataset/Supplementary Figures/Figure S3/SKOV3/skov3 IRS2.tif
- Supplementary Dataset/Supplementary Figures/Figure S3/SKOV3/SKOV3 tub.tif
- Supplementary Dataset/Supplementary Figures/Figure S3/U373/
- Supplementary Dataset/Supplementary Figures/Figure S3/U373/U373 IRS1.tif
- Supplementary Dataset/Supplementary Figures/Figure S3/U373/U373 IRS2.tif
- Supplementary Dataset/Supplementary Figures/Figure S3/U373/U373 TUB.tif
